# Supplementary material for: Relation Between Thermal Analysis, Phase Composition and Structure of Polyurethane Adhesives for Application in Wooden Structural Joints
Source: Polymers (Basel). 2026 Jun 4;18(11):1396. doi: 10.3390/polym18111396 (PMC13258856; doi:10.3390/polym18111396)
Supplement: Supplementary file 1 [file polymers-18-01396-s001.zip]

Archive with 1 entries (1 files):
- polymers-4307360-supplementary.pdf
